# Supplementary material for: CSN1S1 and LALBA Polymorphisms and Other Factors Influencing Yield, Composition, Somatic Cell Score, and Technological Properties of Cow’s Milk
Source: Animals (Basel). 2023 Jun 23;13(13):2079. doi: 10.3390/ani13132079 (PMC10339887; doi:10.3390/ani13132079)
Supplement: Supplementary file 1 [file animals-13-02079-s001.zip]

Archive with 1 entries (1 files):
- animals-2421363-supplementary.pdf
